# Supplementary material for: Identification of Histone H3 (HH3) Genes in Gossypium hirsutum Revealed Diverse Expression During Ovule Development and Stress Responses
Source: Genes (Basel). 2019 May 9;10(5):355. doi: 10.3390/genes10050355 (PMC6562411; doi:10.3390/genes10050355)
Supplement: Supplementary file 1 [file genes-10-00355-s001.zip]

Archive with 3 entries (3 files):
- Figure S1.tif
- Figure S2.tif
- Table S1-S6.xlsx
