# Supplementary material for: Identification of Histone H3 (HH3) Genes in Gossypium hirsutum Revealed Diverse Expression During Ovule Development and Stress Responses
Source: Genes (Basel). 2019 May 9;10(5):355. doi: 10.3390/genes10050355 (PMC6562411; doi:10.3390/genes10050355)
Supplement: Supplementary file 1 [file genes-10-00355-s001.zip › Table S1-S6.xlsx]

## Sheet: Table S1
	Gene	Oligonucleotide primers 5' to 3' end
	GhHH3-1-F	TTCTGGCATTGCAGGAGGCT
	GhHH3-1-R	TTAAGCACGCTCCCCACGAA
	GhHH3-4-F	TAGGCCCGGAACTGTTGCTC
	GhHH3-4-R	GGCAACAGCGCTACTCTGGA
	GhHH3-6-F	TAGGAAATCAACCGGCGGCA
	GhHH3-6-R	TGGCCTGAAACGATGAGGCT
	GhHH3-9-F	TCCAGAGGCTGGTGAGGGAA
	GhHH3-9-R	CGACGAGATAAGCCTCCGCA
	GhHH3-12-F	TAGGAAATCAACCGGCGGCA
	GhHH3-12-R	TCCTGGCCTGAAACGGTGAG
	GhHH3-13-F	GCAGCTGGCCACTAAAGCTG
	GhHH3-13-R	TTCCTGGCCTGAAACGGTGA
	GhHH3-17-F	GCTCGTACAAAGCAAACAGCCA
	GhHH3-17-R	GCTGATTTCCTCGCGGCTTT
	GhHH3-28-F	GGTGAGGGAAATCGCGCAAG
	GhHH3-28-R	CTCTCTTAGCATGAATTGCACACAA
	GhUBQ7-F	GAAGGCATTCCACCTGACCAAC
	GhUBQ7-R	CTTGACCTTCTTCTTCTTGTGCTTG

## Sheet: Table S2
Arabidopsis				B. napus			G. arboreum				G. hirsutum				G.max			G. raimondii				M. truncatula			O. sativa			P.trichocarpa			S. bicolor			S. tuberosum			T. cacao			V. vinifera			Z.mays			A. comosus			C. reinhardtii
Gene ID	Proposed Name			Gene ID	Proposed Name		Gene ID	Proposed Name			Gene ID	Proposed Name			Gene ID	Proposed Name		Gene ID	Proposed Name			Gene ID	Proposed Name		Gene ID	Proposed Name		Gene ID	Proposed Name		Gene ID	Proposed Name		Gene ID	Proposed Name		Gene ID	Proposed Name		Gene ID	Proposed Name		Gene ID	Proposed Name		Gene ID	Proposed Name		Gene ID
AT1G01370	AtHH3-1	Centromeric		CDX68121	BnaHH3-1		Cotton_A_02561	GaHH3-1	H3.1		Gh_A02G0886	GhHH3-1	H3.3		Glyma.05G188600.1	GmHH3-1		Gorai.003G041300.1	GrHH3-1	H3.3		Medtr1g023630.1	MtHH3-1		LOC_Os01g64640.1	OsHH3-1		Potri.001G016700.1	PtHH3-1		Sobic.001G284800.1	SbHH3-1		PGSC0003DMP400002077	StHH3-1		Thecc1EG000234t1	TcHH3-1		GSVIVT01003423001	VvHH3-1		GRMZM2G051879	ZmHH3-1		Aco000164.1	AcoHH3-1		Cre12.g504650.t1.2
AT1G09200	AtHH3-2	H3.1		CDX69362	BnaHH3-2		Cotton_A_08552	GaHH3-2	H3.1		Gh_A02G1234	GhHH3-2	H3.3		Glyma.05G188700.1	GmHH3-2		Gorai.004G040400.1	GrHH3-2	H3.1		Medtr2g035230.1	MtHH3-2		LOC_Os02g25910.1	OsHH3-2		Potri.001G016900.1	PtHH3-2		Sobic.001G297400.1	SbHH3-2		PGSC0003DMP400006732	StHH3-2		Thecc1EG001024t1	TcHH3-2		GSVIVT01006535001	VvHH3-2		GRMZM2G078314	ZmHH3-2		Aco001241.1	AcoHH3-2		Cre12.g504800.t1.2
AT1G13370	AtHH3-3	H3.3 LIKE		CDX69839	BnaHH3-3		Cotton_A_08553	GaHH3-3	H3.1		Gh_A02G1235	GhHH3-3	H3.3		Glyma.07G202500.1	GmHH3-3		Gorai.004G277200.1	GrHH3-3	H3.1		Medtr2g082310.1	MtHH3-3		LOC_Os02g25940.1	OsHH3-3		Potri.002G026800.1	PtHH3-3		Sobic.001G350500.1	SbHH3-3		PGSC0003DMP400011206	StHH3-3		Thecc1EG001024t2	TcHH3-3		GSVIVT01009838001	VvHH3-3		GRMZM2G118355	ZmHH3-3		Aco003152.1	AcoHH3-3		Cre12.g505500.t1.2
AT1G19890	AtHH3-4	H3.3 LIKE		CDX70375	BnaHH3-4		Cotton_A_08554	GaHH3-4	H3.1		Gh_A05G0098	GhHH3-4	H3.1		Glyma.08G227400.1	GmHH3-4		Gorai.004G277300.1	GrHH3-4	H3.3		Medtr2g082340.1	MtHH3-4		LOC_Os03g27310.1	OsHH3-4		Potri.002G100200.1	PtHH3-4		Sobic.002G355700.1	SbHH3-4		PGSC0003DMP400011232	StHH3-4		Thecc1EG001027t1	TcHH3-4		GSVIVT01018808001	VvHH3-4		GRMZM2G130079	ZmHH3-4		Aco003157.1	AcoHH3-4		Cre12.g506300.t1.2
AT1G75600	AtHH3-5	H3.3 LIKE		CDX78406	BnaHH3-5		Cotton_A_11188	GaHH3-5	H3.3		Gh_A05G1915	GhHH3-5	H3.3		Glyma.08G245000.1	GmHH3-5		Gorai.005G111200.1	GrHH3-5	H3.3		Medtr2g082370.1	MtHH3-5		LOC_Os04g34240.1	OsHH3-5		Potri.003G207700.1	PtHH3-5		Sobic.003G065000.1	SbHH3-5		PGSC0003DMP400015132	StHH3-5		Thecc1EG001046t1	TcHH3-5					GRMZM2G145758	ZmHH3-5		Aco007850.1	AcoHH3-5		Cre12.g506500.t1.2
AT3G27360	AtHH3-6	H3.1		CDX85735	BnaHH3-6		Cotton_A_11447	GaHH3-6	H3.1		Gh_A06G1225	GhHH3-6	H3.1		Glyma.11G130900.1	GmHH3-6		Gorai.009G018200.1	GrHH3-6	H3.1		Medtr2g082400.1	MtHH3-6		LOC_Os05g36280.1	OsHH3-6		Potri.003G208800.1	PtHH3-6		Sobic.003G367400.1	SbHH3-6		PGSC0003DMP400028214	StHH3-6		Thecc1EG034859t1	TcHH3-6					GRMZM2G171387	ZmHH3-6		Aco015756.1	AcoHH3-6		Cre13.g569950.t1.2
AT4G40030	AtHH3-7	H3.3		CDX85906	BnaHH3-7		Cotton_A_19339	GaHH3-7	H3.3		Gh_A07G1271	GhHH3-7	Centromeric		Glyma.11G241700.1	GmHH3-7		Gorai.009G234200.1	GrHH3-7	H3.3		Medtr4g065990.1	MtHH3-7		LOC_Os06g04030.1	OsHH3-7		Potri.003G209800.1	PtHH3-7		Sobic.004G170500.1	SbHH3-7		PGSC0003DMP400029337	StHH3-7		Thecc1EG038063t1	TcHH3-7					GRMZM2G176358	ZmHH3-7		Aco016591.1	AcoHH3-7		Cre16.g661450.t1.2
AT4G40040	AtHH3-8	H3.3		CDX96998	BnaHH3-8		Cotton_A_24643	GaHH3-8	H3.1		Gh_A08G0264	GhHH3-8	H3.1		Glyma.11G241800.1	GmHH3-8		Gorai.010G171000.1	GrHH3-8	H3.3		Medtr4g088150.1	MtHH3-8		LOC_Os06g06460.1	OsHH3-8		Potri.003G210100.1	PtHH3-8		Sobic.004G188000.1	SbHH3-8		PGSC0003DMP400039599	StHH3-8		Thecc1EG040550t1	TcHH3-8					GRMZM2G179005	ZmHH3-8		Aco017390.1	AcoHH3-8		Cre17.g708150.t1.2
AT5G10390	AtHH3-9	H3.1		CDY13557	BnaHH3-9		Cotton_A_26517	GaHH3-9	H3.3		Gh_A08G2114	GhHH3-9	H3.1		Glyma.12G055200.1	GmHH3-9		Gorai.011G056400.1	GrHH3-9	H3.1		Medtr4g097170.1	MtHH3-9		LOC_Os06g06480.1	OsHH3-9		Potri.005G072300.1	PtHH3-9		Sobic.006G076400.1	SbHH3-9		PGSC0003DMP400043823	StHH3-9		Thecc1EG040553t1	TcHH3-9					GRMZM2G355773	ZmHH3-9		Aco018209.1	AcoHH3-9		Cre17.g709050.t1.2
AT5G10400	AtHH3-10	H3.1		CDY39044	BnaHH3-10		Cotton_A_28888	GaHH3-10	H3.1		Gh_A08G2115	GhHH3-10	H3.1		Glyma.13G173100.1	GmHH3-10		Gorai.011G056500.1	GrHH3-10	H3.1		Medtr4g097175.1	MtHH3-10		LOC_Os06g06510.1	OsHH3-10		Potri.005G233900.1	PtHH3-10		Sobic.006G081800.1	SbHH3-10		PGSC0003DMP400043824	StHH3-10								GRMZM2G376957	ZmHH3-10		Aco018240.1	AcoHH3-10		Cre17.g713550.t1.2
AT5G10980	AtHH3-11	H3.3		CDY68289	BnaHH3-11		Cotton_A_28889	GaHH3-11	H3.1		Gh_A10G0472	GhHH3-11	H3.1		Glyma.13G342000.1	GmHH3-11		Gorai.011G110600.1	GrHH3-11	H3.1		Medtr5g029770.1	MtHH3-11		LOC_Os11g05730.1	OsHH3-11		Potri.005G235700.1	PtHH3-11		Sobic.006G100600.1	SbHH3-11		PGSC0003DMP400043844	StHH3-11								GRMZM2G401581	ZmHH3-11					Cre17.g714650.t1.2
AT5G12910	AtHH3-12	H3.3 LIKE		CDY69490	BnaHH3-12		Cotton_A_37611	GaHH3-12	H3.1		Gh_A10G0473	GhHH3-12	H3.1		Glyma.14G217100.1	GmHH3-12		Gorai.013G154100.1	GrHH3-12	H3.1		Medtr5g029820.1	MtHH3-12		LOC_Os12g22650.1	OsHH3-12		Potri.007G014300.1	PtHH3-12		Sobic.009G152900.1	SbHH3-12		PGSC0003DMP400053707	StHH3-12								GRMZM2G418258	ZmHH3-12
AT5G65350	AtHH3-13	H3.1 LIKE					Cotton_A_37734	GaHH3-13	H3.3		Gh_A10G0474	GhHH3-13	H3.1		Glyma.15G032300.1	GmHH3-13		Gorai.013G250500.1	GrHH3-13	H3.1		Medtr7g013600.1	MtHH3-13		LOC_Os12g22680.1	OsHH3-13		Potri.007G096700.1	PtHH3-13		Sobic.010G021400.1	SbHH3-13		PGSC0003DMP400055010	StHH3-13								GRMZM2G447984	ZmHH3-13
AT5G65360	AtHH3-14	H3.1									Gh_A10G0779	GhHH3-14	H3.1		Glyma.15G222200.1	GmHH3-14						Medtr7g013610.1	MtHH3-14					Potri.014G096900.1	PtHH3-14		Sobic.010G047100.1	SbHH3-14		PGSC0003DMP400055218	StHH3-14								GRMZM2G451254	ZmHH3-14
											Gh_A11G1633	GhHH3-15	H3.3		Glyma.18G015200.1	GmHH3-15						Medtr7g059070.1	MtHH3-15								Sobic.010G047200.1	SbHH3-15											GRMZM2G475899	ZmHH3-15
											Gh_A13G1131	GhHH3-16	H3.1		Glyma.18G015300.1	GmHH3-16						Medtr8g061940.1	MtHH3-16																				GRMZM5G864735	ZmHH3-16
											Gh_A13G1866	GhHH3-17	H3.1		Glyma.18G266200.1	GmHH3-17						Medtr8g063500.1	MtHH3-17
											Gh_D02G0973	GhHH3-18	H3.3									Medtr8g092720.1	MtHH3-18
											Gh_D03G0370	GhHH3-19	H3.3									Medtr8g092820.1	MtHH3-19
											Gh_D03G0371	GhHH3-20	H3.3									Medtr8g099430.1	MtHH3-20
											Gh_D05G0161	GhHH3-21	H3.1									Medtr8g103245.1	MtHH3-21
											Gh_D05G2150	GhHH3-22	H3.3
											Gh_D06G1544	GhHH3-23	H3.1
											Gh_D07G0357	GhHH3-24	H3.1
											Gh_D07G1382	GhHH3-25	Centromeric
											Gh_D08G0356	GhHH3-26	H3.1
											Gh_D08G2486	GhHH3-27	H3.1
											Gh_D08G2487	GhHH3-28	H3.1
											Gh_D10G0496	GhHH3-29	H3.1
											Gh_D10G0497	GhHH3-30	H3.1
											Gh_D10G0498	GhHH3-31	H3.1
											Gh_D10G0981	GhHH3-32	H3.1
											Gh_D13G1403	GhHH3-33	H3.1
											Gh_D13G2254	GhHH3-34	H3.1
[truncated: 7 more columns]

## Sheet: Table S3
	Gene name	Locus ID	Chromosome	start	End	Strand	CDs (bp)	Protein length (aa)	MW (Da)	pl	Gravity	Localozation
	GhHH3-1	Gh_A02G0886	A02	29670527	29672050	+	411	136	15406.1	11.15	-0.602	Nuclear
	GhHH3-2	Gh_A02G1234	A03	73379480	73380175	-	411	136	15406.1	11.15	-0.602	Nuclear
	GhHH3-3	Gh_A02G1235	A04	73383340	73384034	-	411	136	15406.1	11.15	-0.602	Nuclear
	GhHH3-4	Gh_A05G0098	A05	1191418	1191828	-	411	136	15267.9	11.29	-0.551	Nuclear
	GhHH3-5	Gh_A05G1915	A05	20093256	20095244	+	1134	377	43460.7	9.68	-0.465	Nuclear
	GhHH3-6	Gh_A06G1225	A06	88384855	88385265	-	411	136	15267.9	11.29	-0.551	Nuclear
	GhHH3-7	Gh_A07G1271	A07	29405624	29406726	+	297	98	10545.3	11.85	-0.598	Nuclear
	GhHH3-8	Gh_A08G0264	A08	3115549	3115959	+	411	136	15267.9	11.29	-0.551	Nuclear
	GhHH3-9	Gh_A08G2114	A08	102343439	102343849	-	411	136	15267.9	11.29	-0.551	Nuclear
	GhHH3-10	Gh_A08G2115	A08	102346659	102347069	-	411	136	15267.9	11.29	-0.551	Nuclear
	GhHH3-11	Gh_A10G0472	A10	4924039	4924449	-	411	136	15267.9	11.29	-0.551	Nuclear
	GhHH3-12	Gh_A10G0473	A10	4928790	4929200	-	411	136	15267.9	11.29	-0.551	Nuclear
	GhHH3-13	Gh_A10G0474	A10	4930658	4931068	-	411	136	15267.9	11.29	-0.551	Nuclear
	GhHH3-14	Gh_A10G0779	A10	15826252	15826662	-	411	136	15267.9	11.29	-0.551	Nuclear
	GhHH3-15	Gh_A11G1633	A11	24314794	24315791	+	411	136	15434.1	11.27	-0.607	Nuclear
	GhHH3-16	Gh_A13G1131	A13	62687935	62688345	+	411	136	15267.9	11.29	-0.551	Nuclear
	GhHH3-17	Gh_A13G1866	A13	78278448	78278858	-	411	136	15267.9	11.29	-0.551	Nuclear
	GhHH3-18	Gh_D02G0973	D02	22659595	22660213	+	411	136	15406.1	11.15	-0.602	Nuclear
	GhHH3-19	Gh_D03G0370	D03	4815150	4815845	-	411	136	15406.1	11.15	-0.602	Nuclear
	GhHH3-20	Gh_D03G0371	D03	4821297	4821995	-	411	136	15406.1	11.15	-0.602	Nuclear
	GhHH3-21	Gh_D05G0161	D05	1580582	1580992	-	411	136	15267.9	11.29	-0.551	Nuclear
	GhHH3-22	Gh_D05G2150	D05	20123027	20123717	+	411	136	15406.1	11.15	-0.602	Nuclear
	GhHH3-23	Gh_D06G1544	D06	51412307	51412717	-	411	136	15267.9	11.29	-0.551	Nuclear
	GhHH3-24	Gh_D07G0357	D07	3720259	3722356	+	693	230	25756.1	9.67	-0.047	Nuclear
	GhHH3-25	Gh_D07G1382	D07	22317308	22319967	+	507	168	18584.8	11.43	-0.398	Nuclear
	GhHH3-26	Gh_D08G0356	D08	3655441	3655851	+	411	136	15267.9	11.29	-0.551	Nuclear
	GhHH3-27	Gh_D08G2486	D08	64695364	64695774	-	411	136	15267.9	11.29	-0.551	Nuclear
	GhHH3-28	Gh_D08G2487	D08	64697653	64698063	-	411	136	15267.9	11.29	-0.551	Nuclear
	GhHH3-29	Gh_D10G0496	D10	4716723	4717133	-	411	136	15267.9	11.29	-0.551	Nuclear
	GhHH3-30	Gh_D10G0497	D10	4721513	4721923	-	411	136	15267.9	11.29	-0.551	Nuclear
	GhHH3-31	Gh_D10G0498	D10	4723349	4723759	-	411	136	15267.9	11.29	-0.551	Nuclear
	GhHH3-32	Gh_D10G0981	D10	13454449	13458584	+	546	181	20068.4	10.88	-0.376	Nuclear
	GhHH3-33	Gh_D13G1403	D13	44168208	44168618	+	411	136	15267.9	11.29	-0.551	Nuclear
	GhHH3-34	Gh_D13G2254	D13	58581037	58581447	-	411	136	15267.9	11.29	-0.551	Nuclear

## Sheet: Table S4
Serial No	Genes	Orthologs	Ka	Ks	Ka/Ks
1	GhHH3-1	GaHH3-13	0.0469796	0.0524231	0.896163
2	GhHH3-2	GrHH3-1	0	0.0908673	0
3	GhHH3-2	GrHH3-7	0.0198195	1.79473	0.0110432
4	GhHH3-2	GhHH3-19	0	0.106467	0
5	GhHH3-2	GhHH3-22	0.0198195	2.04979	0.00966904
6	GhHH3-2	GaHH3-5	0	0.0619974	0
7	GhHH3-2	GhHH3-5	0.0405504	0.536715	0.075553
8	GhHH3-4	GhHH3-9	0.0097325	0.962621	0.0101104
9	GhHH3-4	GrHH3-3	0.00973776	0.959297	0.0101509
10	GhHH3-4	GrHH3-6	0	0.06353	0
11	GhHH3-4	GhHH3-21	0	0.0525609	0
12	GhHH3-4	GhHH3-24	0.257213	0.37608	0.68393
13	GhHH3-4	GhHH3-27	0.00973776	0.92347	0.0105448
14	GhHH3-4	GaHH3-6	0	0.0102216	0
15	GhHH3-4	GaHH3-10	0.00975095	0.9158	0.0106475
16	GhHH3-5	GrHH3-1	0.0413581	0.476389	0.0868158
17	GhHH3-5	GrHH3-7	0.0245649	0.078828	0.311627
18	GhHH3-5	GhHH3-19	0.0405352	0.492907	0.082237
19	GhHH3-5	GhHH3-22	0.0245649	0.0726961	0.337912
20	GhHH3-5	GaHH3-5	0.0405504	0.503376	0.0805569
21	GhHH3-5	GaHH3-9	0.0245832	0.0139734	1.75929
22	GhHH3-6	GhHH3-23	0	0.0742656	0
23	GhHH3-7	GhHH3-25	0.0887461	0.0607414	1.46105
24	GhHH3-8	GrHH3-2	0	0.0527458	0
25	GhHH3-8	GhHH3-26	0	0.0527458	0
26	GhHH3-9	GrHH3-3	0	0.110698	0
27	GhHH3-9	GrHH3-6	0.0097325	1.1271	0.00863499
28	GhHH3-9	GhHH3-21	0.0097325	1.08248	0.00899095
29	GhHH3-9	GhHH3-24	0.26349	0.485318	0.542923
30	GhHH3-9	GhHH3-27	0	0.122722	0
31	GhHH3-9	GaHH3-6	0.0097325	1.00048	0.00972779
32	GhHH3-9	GaHH3-10	0.00322841	0.4685	0.00689096
33	GhHH3-11	GrHH3-9	0	0.0743972	0
34	GhHH3-11	GhHH3-29	0	0.0523773	0
35	GhHH3-11	GaHH3-12	0	0.405783	0
36	GhHH3-11	GaHH3-4	0	0	0
37	GhHH3-14	GrHH3-11	0	0.0264539	0
38	GhHH3-14	GhHH3-32	0	0.0264733	0
39	GhHH3-14	GaHH3-8	0	0	0
40	GhHH3-15	GrHH3-5	0.0147828	2.21457	0.00667527
41	GhHH3-15	GhHH3-18	0.0147828	1.78977	0.00825963
42	GhHH3-15	GaHH3-7	0.0239337	0.0182657	1.3103
43	GhHH3-16	GrHH3-12	0.00359497	0.0817134	0.0439949
44	GhHH3-16	GhHH3-33	0.00323712	0.12103	0.0267463
45	GhHH3-17	GhHH3-34	0	0.0413185	0
46	GhHH3-17	GaHH3-1	0	0.0203058	0
47	GhHH3-18	GaHH3-7	0.0384295	1.29805	0.0296056
48	GhHH3-18	GrHH3-5	0	0.030721	0
49	GhHH3-19	GhHH3-22	0.019814	1.52931	0.0129562
50	GhHH3-19	GaHH3-5	0	0.0951141	0
51	GhHH3-19	GrHH3-1	0	0.00957715	0
52	GhHH3-19	GrHH3-7	0.019814	1.52931	0.0129562
53	GhHH3-21	GhHH3-24	0.260345	0.382381	0.680852
54	GhHH3-21	GhHH3-27	0.00973776	1.03654	0.00939452
55	GhHH3-21	GaHH3-6	0	0.0417499	0
56	GhHH3-21	GaHH3-10	0.00975095	1.02712	0.00949353
57	GhHH3-21	GrHH3-3	0.00973776	1.07836	0.00903017
58	GhHH3-21	GrHH3-6	0	0.0102216	0
59	GhHH3-21	GhHH3-27	0.00973776	1.03654	0.00939452
60	GhHH3-22	GaHH3-5	0.0198195	1.69373	0.0117017
61	GhHH3-22	GaHH3-9	0	0.105251	0
62	GhHH3-22	GrHH3-1	0.0201073	1.40356	0.014326
63	GhHH3-22	GrHH3-7	0	0.0301044	0
64	GhHH3-23	GrHH3-5	-2	-2	1
65	GhHH3-23	GrHH3-8	0	0.00854102	0
66	GhHH3-24	GrHH3-3	0.263723	0.499156	0.528338
67	GhHH3-24	GrHH3-6	0.260345	0.395142	0.658863
68	GhHH3-24	GhHH3-27	0.263723	0.48445	0.544376
69	GhHH3-26	GaHH3-4	0	0.209035	0
70	GhHH3-26	GrHH3-2	0	0.0417499	0
71	GhHH3-27	GrHH3-3	0	0.010345	0
72	GhHH3-27	GrHH3-6	0.00973776	1.07836	0.00903017
73	GhHH3-27	GaHH3-6	0.00973776	0.959297	0.0101509
74	GhHH3-27	GaHH3-10	0	0.448552	0
75	GhHH3-29	GrHH3-9	0	0.0633065	0
76	GhHH3-29	GaHH3-4	0	0.0523773	0
77	GhHH3-32	GrHH3-11	0.00243457	0.023153	0.105152
78	GhHH3-32	GaHH3-8	0	0.0264733	0
79	GhHH3-33	GrHH3-12	0	0.00776706	0
80	GhHH3-34	GrHH3-13	0	0.0101524	0
81	GhHH3-34	GaHH3-1	0	0.062864	0

## Sheet: Table S5
Sr#	Gene Names	Growth and Development	Light Response	Stress Response
1	GhHH3-1	Skn-1_motif and dOCT	ACE, AE-box, ATCT-motif, Box 4, Box I, GA-motif, GAG-motif, GATA-motif, GT1-motif, MRE and I-box	ARE, HSE, MBS, TC-rich repeats and TCA-element
2	GhHH3-2	3-AF1 binding site, CCGTCC-box, Sp1, circadian and dOCT	3-AF1 binding site, AE-box, ATCT-motif, Box 4, CATT-motif, GATA-motif, GT1-motif, MNF1, Sp1 and TCT-motif,	ARE, CGTCA-motif, GARE-motif, HSE, P-box, TC-rich repeats, TCA-element, TGACG-motif and WUN-motif
3	GhHH3-3	3-AF1 binding site, CCGTCC-box, Skn-1_motif, Sp1, circadian and dOCT	3-AF1 binding site, ATCT-motif, Box I, CATT-motif, GC-motif, GT1-motif, MRE and Sp1	ABRE, Box-W1, CGTCA-motif, GARE-motif, HSE, MBS, LTR, TGACG-motif and W box
4	GhHH3-4	CCGTCC-box and Skn-1_motif,	ACE, AE-box, ATCT-motif, Box 4, Box I, Box III, G-box, GAG-motif, GT1-motif, MRE and TATC-box,	ARE, CGTCA-motif, ERE, GARE-motif, HSE, TC-rich repeats, TCA-element and TGACG-motif
5	GhHH3-5	CCGTCC-box, Skn-1_motif, Sp1 and circadian	ATCT-motif, CATT-motif, G-box, GATA-motif, GT1-motif, I-box, LAMP-element, Sp1 and rbcS-CMA7a	ABRE, AuxRR-core, Box-W1, CGTCA-motif, HSE, MBS, P-box, TCA-element, TGA-element, TGACG-motif and W box
6	GhHH3-6	CAT-box, Skn-1_motif, Sp1, circadian and dOCT	AE-box, Box I, G-box, GATA-motif, GT1-motif, I-box, MRE, Sp1, TCT-motif,	ABRE, Box-W1, CGTCA-motif, GARE-motif, HSE, MBS, LTR, TC-rich repeats, TGACG-motif and W box
7	GhHH3-7	3-AF1 binding site, CCGTCC-box and GCN4_motif	3-AF1 binding site, ATCT-motif, Box I, GA-motif, GAG-motif, GATA-motif, I-box, MNF1 and chs-CMA1a	ARE, Box-W1, CGTCA-motif, EIRE, ERE, GARE-motif, HSE, LTR, P-box, TC-rich repeats, TCA-element, TGA-element, TGACG-motif and W box
8	GhHH3-8	3-AF1 binding site, CCGTCC-box, Skn-1_motif, Sp1 and circadian	3-AF1 binding site, ATC-motif, Box 4, Box I, GAG-motif, MRE, Sp1,	ARE, Box-W1, CGTCA-motif, ERE, HSE, MBS, TCA-element, TGA-elemen and W box
9	GhHH3-9	3-AF1 binding site, AC-II, Skn-1_motif and dOCT	3-AF1 binding site, Box 4, Box I, G-box and TCT-motif,	ARE, GARE-motif, HSE and TGA-element
10	GhHH3-10	3-AF1 binding site, CCGTCC-box, GCN4_motif, Skn-1_motif and circadian	3-AF1 binding site, ACE, ATCT-motif, Box 4, Box I, G-box, GT1-motif, LAMP-element, MRE, TCT-motif and chs-CMA1a	CGTCA-motif, EIRE, ERE, GARE-motif, HSE, MBS, TC-rich repeats, TCA-element, TCCACCT-motif, TGA-element and TGACG-motif
11	GhHH3-11	CCGTCC-box, Skn-1_motif, as-2-box and circadian	ATCT-motif, Box 4, Box I, Box III, CCGTCC-box, G-box, GT1-motif, GATA-motif and LAMP-element	ABRE, ARE, Box-W1, CGTCA-motif, ERE, HSE, TC-rich repeats, TGACG-motif, W box and box E
12	GhHH3-12	CCGTCC-box, Skn-1_motif and circadian	ACE, AE-box, Box 4, Box I, G-box, GA-motif, GAG-motif, GT1-motif, MRE, Box II and chs-CMA1a	ABRE, ERE, GARE-motif, HSE, MBS, P-box and TC-rich repeats,
13	GhHH3-13	CAT-box and circadian	ACE, ATCT-motif, Box I, CATT-motif, G-box, GATA-motif, GT1-motif, Gap-box andI-box	ARE, Box-W1, CGTCA-motif, TC-rich repeats, TGA-element, TGACG-motif and W box
14	GhHH3-14	3-AF1 binding site, CCGTCC-box, Skn-1_motif, Sp1 and circadian	3-AF1 binding site, ACE, AE-box, Box 4, Box I, Box II, G-box, GT1-motif, I-box, L-box, MNF1, Sp1, TCT-motif, Box II and chs-CMA1a	ABRE, ARE, Box-W1, ERE, HSE, MBS, LTR, TC-rich repeats, TCA-element, TCCC-motif, TGA-elemen, W box and WUN-motif
15	GhHH3-15	3-AF1 binding site, AC-II, CAT-box, CCGTCC-box, O2-site, Skn-1_motif, Sp1 and circadian	3-AF1 binding site, AE-box, ATCT-motif, Box 4, G-box, GC-motif, GT1-motif, I-box, L-box, Sp1 and TCT-motif	ARE, Box-W1, CGTCA-motif, HSE, MBS, LTR, P-box, TC-rich repeats, TCA-element, TGACG-motif and W box
16	GhHH3-16	CCGTCC-box, Skn-1_motif, Sp1 and circadian	AE-box, ATCT-motif, Box 4, Box I, G-box, GAG-motif, GATA-motif, GT1-motif, I-box, Sp1 and TCT-motif	ARE, CGTCA-motif, ERE, HSE, MBS, TC-rich repeats, TGA-element and TGACG-motif
17	GhHH3-17	AC-I, CCGTCC-box, Skn-1_motif and dOCT	ACE, ATCT-motif, Box I, Box III, G-box and L-box	CGTCA-motif, ERE, HSE, TC-rich repeats, TCA-element, TGACG-motif and WUN-motif
18	GhHH3-18	CAT-box, Skn-1_motif, Sp1, dOCT and circadian	AE-box, ATCT-motif, Box I, GATA-motif, GT1-motif and Sp1	ARE, GARE-motif, TC-rich repeats, TCA-element and box E
19	GhHH3-19	3-AF1 binding site, CCGTCC-box, Sp1, as-2-box and dOCT	3-AF1 binding site, ATCT-motif, Box 4, Box I, GT1-motif, MRE, Sp1, TCT-motif and chs-CMA1a	ARE, CGTCA-motif, GARE-motif, HSE, LTR, P-box, TC-rich repeats, TCA-element, TGACG-motif and WUN-motif
20	GhHH3-20	3-AF1 binding site, CCGTCC-box, Skn-1_motif, Sp1, dOCT and circadian	3-AF1 binding site, AE-box, ATCT-motif, Box 4, Box I, GAG-motif, GATA-moti, GT1-motif, I-box, MRE, TCT-motif and chs-CMA1a	AuxRR-core, CGTCA-motif, ERE, GARE-motif, MBS, TC-rich repeats, TCA-element and TGACG-motif
21	GhHH3-21	CCGTCC-box and Skn-1_motif	ACE, ATCT-motif, Box 4, Box I, G-box, GATA-motif, GT1-motif and I-box	ARE, CGTCA-motif, HSE, LTR, MBS, TC-rich repeats, TCA-element, TCCACCT-motif and TGACG-motif
22	GhHH3-22	CCGTCC-box, Skn-1_motif, Sp1 and circadian	ACE, ATCT-motif, Box 4, CATT-motif, GATA-motif, GT1-motif, I-box, LAMP-element, Sp1 and rbcS-CMA7a	ARE, AuxRR-core, Box-W1, CGTCA-motif, HSE, MBS, P-box, TC-rich repeats, TCA-element, TGA-element, TGACG-motif and W box
23	GhHH3-23	CCGTCC-box and Skn-1_motif	Box 4, G-box, GAG-motif, TCCC-motif and TCT-motif	Box-W1, HSE, MBS, P-box, TCCC-motif and W box
24	GhHH3-24	3-AF3 binding site, AC-I, O2-site, Skn-1_motif, Sp1, as-2-box and circadian	3-AF3 binding site, ACE, AE-box, Box 4, CATT-motif, G-box, GA-motif, GAG-motif, GT1-motif, L-box, MRE, TCT-motif	ARE, CGTCA-motif, GARE-motif, MBS, TC-rich repeats, TCA-element and TGACG-motif
25	GhHH3-25	3-AF3 binding site, GCN4_motif and circadian	3-AF3 binding site, ATCT-motif, Box I, GA-motif, GAG-motif, GATA-motif,I-box, MNF1 and chs-CMA1a	ARE, Box-W1, CGTCA-motif, EIRE, ERE, GARE-motif, LTR, MBS, P-box, TC-rich repeats, TCA-element, TGA-element, TGACG-motif and W box
26	GhHH3-26	3-AF3 binding site, AC-II, CCGTCC-box, O2-site, Skn-1_motif, Sp1, and circadian	3-AF3 binding site, ACE, ATCT-motif, Box I, G-box, GA-motif, GATA-motif, GT1-motif, I-box, LAMP-elemen and MRE	ABRE, ARE, Box-W1, CGTCA-motif, ERE, HSE, MBS, P-box, LTR, TC-rich repeats, TGACG-motif and W box
27	GhHH3-27	3-AF3 binding site and dOCT	3-AF3 binding site, Box 4, G-box and TCT-motif	ARE, GARE-motif, HSE, TC-rich repeats and TGA-element
28	GhHH3-28	3-AF3 binding site, CAT-box, CCGTCC-box, GCN4_motif, O2-site, Skn-1_motif and circadian	3-AF3 binding site, ATCT-motif, Box 4, G-box, GT1-motif, I-box, MRE, TCT-motif and chs-CMA1a	ARE, CGTCA-motif, GARE-motif, HSE, MBS, TCA-element, TCCACCT-motif and TGACG-motif
29	GhHH3-29	CCGTCC-box, Skn-1_motif, Sp1, as-2-box and circadian	Box 4, Box I, Box III, GA-motif, GATA-motif, GT1-motif, Sp1 and chs-CMA1a	ARE, Box-W1, CGTCA-motif, ERE, HSE, LTR, TGA-element, TGACG-motif, W box and box E
30	GhHH3-30	CCGTCC-box, Skn-1_motif and circadian	ACE, AE-box, ATC-motif, Box 4, Box I, G-box, GA-motif, GAG-motif, I-box, TCT-motif and Box II	ABRE, CGTCA-motif, ERE, GARE-motif, LTR, P-box, TC-rich repeats and TGACG-motif
31	GhHH3-31	CAT-box and circadian	ATCT-motif, Box 4, Box I, G-box, GA-motif, GATA-motif, GT1-motif, Gap-box, I-box and rbcS-CMA7a	AuxRR-core, Box-W1, CGTCA-motif, HSE, LTR, MBS, TC-rich repeats, TGACG-motif and W box
32	GhHH3-32	GCN4_motif, Skn-1_motif, Sp1 and circadian	Box 4, Box I, CATT-motif, G-box, Sp1 and TCT-motif	ABRE, ARE, ERE, GARE-motif, MBS, TC-rich repeats and TCA-element
33	GhHH3-33	CCGTCC-box, O2-site, Skn-1_motif, Sp1, as-2-box, dOCT and circadian	AE-box, ATCT-motif, Box 4, Box I, GAG-motif, GATA-motif, GT1-motif, I-box, Sp1,	ARE, Box-W1, CGTCA-motif, ERE, HSE, TC-rich repeats, TCA-element, TGA-element, TGACG-motif and W box
34	GhHH3-34	AC-I, CCGTCC-box, Skn-1_motif, as-2-box and dOCT	ACE, ATCT-motif, Box 4, Box I, Box III, G-box, GT1-motif, L-box and TCT-motif	Box-W1, ERE, HSE, TCA-element, W box and WUN-motif

## Sheet: Table S6
gene_id	M1l	M2l	Wt		M1l	M2l	Wt		UP TOTALLY				DOWN TOTALLY				NO EFFECT
GhHH3-1	25.1052	27.5725	55.1449		DOWN	DOWN		1	Gh_A07G1271	GhHH3-7		1	Gh_A02G0886	GhHH3-1		1	Gh_D07G0357	GhHH3-24
GhHH3-2	203.609	159.797	165.026		UP	DOWN		2	Gh_D08G0356	GhHH3-26		2	Gh_A05G0098	GhHH3-4
GhHH3-3	140.654	95.4313	112.89		UP	DOWN						3	Gh_A06G1225	GhHH3-6
GhHH3-4	4.33215	3.946	4.97431		DOWN	DOWN			UP IN M1I			4	Gh_A08G2114	GhHH3-9
GhHH3-5	15.4081	9.03582	14.6096		UP	DOWN		1	Gh_A02G1234	GhHH3-2		5	Gh_A10G0473	GhHH3-12
GhHH3-6	1.98634	2.01613	2.98957		DOWN	DOWN		2	Gh_A02G1235	GhHH3-3		6	Gh_A10G0474	GhHH3-13
GhHH3-7	2.89896	2.01009	1.8824		UP	UP		3	Gh_A05G1915	GhHH3-5		7	Gh_A13G1866	GhHH3-17
GhHH3-8	0.638927	0.961345	0.757606		DOWN	UP		4	Gh_A08G2115	GhHH3-10		8	Gh_D02G0973	GhHH3-18
GhHH3-9	3.11165	3.76009	4.47107		DOWN	DOWN		5	Gh_A10G0472	GhHH3-11		9	Gh_D05G0161	GhHH3-21
GhHH3-10	5.588	4.48861	5.2483		UP	DOWN		6	Gh_A11G1633	GhHH3-15		10	Gh_D06G1544	GhHH3-23
GhHH3-11	2.00838	1.79781	1.94326		UP	DOWN		7	Gh_D03G0370	GhHH3-19		11	Gh_D08G2486	GhHH3-27
GhHH3-12	0.53318	1.09657	8.70182		DOWN	DOWN		8	Gh_D05G2150	GhHH3-22		12	Gh_D08G2487	GhHH3-28
GhHH3-13	1.48487	1.5254	1.82575		DOWN	DOWN		9	Gh_D07G1382	GhHH3-25		13	Gh_D10G0497	GhHH3-30
GhHH3-14	0.701474	0.891047	0.868076		DOWN	UP		10	Gh_D10G0496	GhHH3-29		14	Gh_D10G0498	GhHH3-31
GhHH3-15	12.0553	14.1711	10.3943		UP	UP		11	Gh_D13G2254	GhHH3-34		15	Gh_D10G0981	GhHH3-32
GhHH3-16	1.3651	3.60062	2.73341		DOWN	UP						16	Gh_D13G1403	GhHH3-33
GhHH3-17	7.40541	6.33138	7.69447		DOWN	DOWN			UP IN M2I
GhHH3-18	33.5133	45.6383	74.8275		DOWN	DOWN		1	Gh_A08G0264	GhHH3-8			DOWN IN M1I
GhHH3-19	412.257	358.041	399.693		UP	DOWN		2	Gh_A10G0779	GhHH3-14		1	Gh_A08G0264	GhHH3-8
GhHH3-20	107.355	80.323	75.5059		UP	UP		3	Gh_A13G1131	GhHH3-16		2	Gh_A10G0779	GhHH3-14
GhHH3-21	4.63183	2.58542	4.80704		DOWN	DOWN						3	Gh_A13G1131	GhHH3-16
GhHH3-22	53.8613	36.0533	37.4876		UP	DOWN
GhHH3-23	0.530519	1.00958	1.29031		DOWN	DOWN							DOWN IN M2I
GhHH3-24	0.471426	0	0									1	Gh_A02G1234	GhHH3-2
GhHH3-25	10.7449	8.92511	8.95403		UP	DOWN						2	Gh_A02G1235	GhHH3-3
GhHH3-26	0.578072	0.439431	0.169072		UP	UP						3	Gh_A05G1915	GhHH3-5
GhHH3-27	3.5409	3.87314	5.33609		DOWN	DOWN						4	Gh_A08G2115	GhHH3-10
GhHH3-28	4.79671	4.27238	5.34437		DOWN	DOWN						5	Gh_A10G0472	GhHH3-11
GhHH3-29	2.3372	1.31306	1.45569		UP	DOWN						6	Gh_D03G0370	GhHH3-19
GhHH3-30	1.28922	1.29929	2.62602		DOWN	DOWN						7	Gh_D05G2150	GhHH3-22
GhHH3-31	2.10624	2.02075	2.6855		DOWN	DOWN						8	Gh_D07G1382	GhHH3-25
GhHH3-32	0.778122	0.507038	0.988349		DOWN	DOWN						9	Gh_D10G0496	GhHH3-29
GhHH3-33	2.29209	2.67923	3.1188		DOWN	DOWN						10	Gh_D13G2254	GhHH3-34
